# Supplementary material for: Overcoming Sperm Cell Survival Challenges Cryopreserved in Nanoliter Volumes
Source: Int J Mol Sci. 2025 Jun 30;26(13):6343. doi: 10.3390/ijms26136343 (PMC12249527; doi:10.3390/ijms26136343)
Supplement: Supplementary file 1 [file ijms-26-06343-s001.zip]

Archive with 1 entries (1 files):
- ijms-3700846-supplementary.pdf
